# Supplementary material for: An Intracellular Metabolic Signature as a Potential Donor-Independent Marker of the Osteogenic Differentiation of Adipose Tissue Mesenchymal Stem Cells
Source: Cells. 2022 Nov 23;11(23):3745. doi: 10.3390/cells11233745 (PMC9739047; doi:10.3390/cells11233745)
Supplement: Supplementary file 1 [file cells-11-03745-s001.zip]

Archive with 1 entries (1 files):
- cells-1965936-supplementary.pdf
